# Supplementary material for: Immune checkpoint blockade induces gut microbiota translocation that augments extraintestinal anti-tumor immunity
Source: Sci Immunol. Author manuscript; Available in PMC 2023 Apr 7. (PMC10080670; doi:10.1126/sciimmunol.abo2003)
Supplement: data file S1 [file NIHMS1887590-supplement-data_file_S1.xlsx]

## Sheet: Figure 1B
Figure 1A. Quantification of bacterial CFUs from tissue homogenates culture upon ICT
Days post tumor inoculation	MLN								Spleen								TDLN								Tumor
0	27	18	14	11	22	12	4	1	2	2	1	3	1	28.3019	2.7248	1	1	3	9	3	6.66667	13.3333	10.5263	1	1	1	1	1	1	1	1	1
1	1	5	15	1	1	1	1	1	3	6	4	1	1	1	1		1	69	17	1	1	1	1	1	1	1	1	1	1	1	1	1
2	46	225	32	1	1	43	1	1	4	21	19	4	7	27.1	7.8	13.4	57	22	32	1	16.7	15	1	1	1	1	1	1	1	1	1	1
3	56	11	2	4	34.06	2.86	1	1	1	9	3	3	9.93377	90.4977	51.9481	1	9	91	2	3	4.17	23.62	1	1	1	1	1	1	1	1	1	1
4		109	29	67	11.2	1	210.5	27.8	2	13	1	4	4.6	4.6	1		5	13	156	50	20	1	72.7		1	1	100	1	18.2	1	53.8
5	30	14	33	15	3448.28	188.68	769.23	431.37	3	30	2	130.43	70.18	465.12	69.36		250	21	130	107	200	25	116.7	777.8	21	136	17	146	818.2	625	1000	8.3
6		42	31	169	3755.6	1100	1	1	1.5	3	39	36	72.2	25.9	1		7	15	36	328.6	116.7	1	1		2	1	1	1	126.7	138.1	1
7	139	382	51	163	3.8	162.7	74.2	108.6	24	33	6	27	4.6	27.3	66.9	84.9673	345	392	541	18.2	103.8	118.7	200	35	8	70	75	313	94.7	130	255	292.3
8	10		750	6	57.8	351.351	324.561	244.444	1	3	113.537	47.6	15	17	85.4922		1	1	2	2	46.7	28.6	228.6		1	3	1	11.8	226.3	150	366.7
9	45	65	1000	25	20.9	433.8	54.1	62.7	1	1	1	1	6.8	8	4.9	17.9	20	1	1	60	464.7	119.2	33.3	1384.6	1	35	405.6	47.2	116.7	83.3	3
10	2299		55	29.4	13.2	34.5	2048.8		3	30	6	35	34.7	286.2			5	2	2	83	130.3	390.6			2	2.44	1	57.1	56.7	370.4
11	2252.6	130	1300	20	290	2347.1			27	6	8	11.8	2040.7	1434.6			1	1	2	1	547.2	1317.1			3	1	3	1007.8	2751.6	1104.9
12	1232	23	1739	121.95	62.5	412.37			95	19	1	1071.43	377.17	8.55			1	2	1	2006.92	942.86	47.83			1	3	6.37	413.33	86.58	4.02
13	682		20	27.5	958.3	5.2			290	4	7	13.8	1				7	7	4	44	30				1.167	4.87805	25.3807	1	1
*Note: For visualization with log transformed y-axis, we replaced all 0 values (no CFUs) to 1.

## Sheet: Figure 1C
Figure 1C. Relative abundance of dominant translocated bacteria identified via culture-based method
	MLN								Spleen								TDLN								Tumor
	Enterococcus_faecalis				Lactobacillus_johnsonii				Enterococcus faecalis				Lactobacillus johnsonii				Enterococcus faecalis				Lactobacillus johnsonii				Enterococcus faecalis				Lactobacillus johnsonii
0	0	0	0	0	0	0	0	0	0	0	0	0	0	0	0	0	0	0	0	0	0	0	0	0	0	0	0	0	0	0	0	0
4	0	0	0	0	0	0	0	0	0	0	0	0	0	0	0	0	0	0	0	0	0	0	0	0	0	0	0	0	0	0	0	0
5	100	100	50	33.3	0	0	0	0	50	100	50	0	0	0	0	0	0	0	75	100	0	0	25	0	0	0	33.3	0	0	0	0	0
6	75	77.3	100	100	0	0	0	0	78.6	100	76	0	0	0	0	0	100	50	0	0	0	0	0	0	49.1	50	0	0	27.2	0	0	0
7	100	33.3	67.4	25	0	0	6.5	0	100	60	100	100	0	0	0	0	0	100	84.2	64.7	0	0	0	8.8	100	100	100	62.9	0	0	0	0
8	33.3	33.3	33.3	50	0	0	0	0	0	0	0	100	0	0	0	0	0	0	33.3	66.6	0	0	0	0	0	33.3	33.3	33.3	0	0	0	33.3
9	0	0	100	0	0	0	0	0	0	0	0	33.3	0	0	0	0	0	0	0	0	0	0	0	0	0	100	50	0	50	0	0	0
12	0	0	0	0	100	50	0	100	0	0	0	0	0	0	40	0	0	0	0	0	0	50	0	0	0	0	0	0	0	100	100	0
13	0	0	0	0	50	20	100	0	0	0	0	0	0	0	0	0	0	0	0	0	0	0	0	0	0	0	0	0	0	50	0	0
14	0	33.3	0	0	100	0	0	0	0	0	0	0	0	0	0	0	0	0	0	0	0	0	0	0	0	0	0	0	0	0	0	0
15	0	66.6	33.3	33.3	66.6	33.3	33.3	0	75	0	50	0	25	100	50	100	0	0	33.3	66.6	66.6	100	66.6	33.3	0	0	0	50	100	75	100	50

## Sheet: Figure 1D
Figure 1C. Tissue microbiome composition (relative abundance) upon ICT treatment
tissue	day	sample	Firmicutes (p)	Proteobacteria (p)	Actinobacteria (p)	Bacteroidetes (p)	Enterobacteriaceae (f)	Lachnospiraceae (f)	Lactobacillaceae (f)	Enterococcaceae (f)	Staphylococcaceae (f)	Bacteroidaceae (f)	Ruminococcaceae (f)	Akkermansiaceae (f)	Others
mLN	0	1	0	0.060241	0.0301205	0	0.566265	0.174699	0	0.168675	0	0	0	0	0
mLN	0	2	0.298755	0.0456432	0	0	0.302905	0.107884	0	0.0705394	0.0539419	0.103734	0	0	0.0165975
mLN	0	3	0	0.10582	0.190476	0	0.534392	0	0.037037	0.0846561	0	0	0	0	0.047619
mLN	0	4	0.296	0.08	0	0	0.496	0	0	0.032	0	0	0	0	0.096
mLN	1	1	0.297679	0	0	0.207871	0.0918264	0.18668	0.0645812	0.0211907	0	0.0837538	0	0	0.0464178
mLN	1	2	0.315529	0.0296736	0.00197824	0.0178042	0.138477	0.144411	0.0365974	0.0583581	0	0.0563798	0.0405539	0	0.160237
mLN	1	3	0.215853	0.0339703	0	0.0268931	0.184713	0.112527	0.054494	0.089172	0.0736023	0.104034	0.0728946	0	0.0318471
mLN	1	4	0.164127	0.00130605	0.0927296	0.034828	0.152373	0.16761	0.0927296	0.058337	0.0548542	0.104919	0.0287331	0.00609491	0.0413583
mLN	2	1	0.0843373	0.0240964	0.0289157	0.209639	0.175904	0.325301	0.101205	0	0	0.0433735	0	0	0.00722892
mLN	2	2	0.290766	0.0294695	0.0510806	0.0196464	0.108055	0.198428	0.0825147	0.0255403	0.0353635	0.104126	0.00785855	0.043222	0.00392927
mLN	2	3	0.316602	0.027027	0	0.0540541	0.0694981	0.123552	0.0579151	0	0	0.177606	0.104247	0	0.0694981
mLN	2	4	0.191388	0.076555	0.0191388	0.0382775	0.215311	0	0	0.181818	0	0.172249	0	0	0.105263
mLN	3	1	0.370945	0.0232722	0.0239774	0.0768688	0.120592	0.090268	0.0331453	0.0818054	0.0211566	0.01622	0.0592384	0.0077574	0.0747532
mLN	3	2	0.246795	0.0288462	0	0	0.0160256	0.294872	0.0192308	0.123397	0	0	0.00480769	0.0769231	0.189103
mLN	3	3	0.407407	0.0648148	0.0601852	0	0.125	0.0925926	0	0.087963	0.0324074	0	0.0833333	0	0.0462963
mLN	3	4	0.0458716	0.0183486	0.0917431	0	0.211009	0.220183	0	0	0	0	0.0366972	0	0.376147
mLN	4	1	0.291855	0	0	0.0678733	0.0882353	0.171946	0.0837104	0.149321	0	0.128959	0	0	0.0180995
mLN	4	2	0.355932	0.0065189	0.00195567	0.0541069	0.119296	0.0560626	0.0267275	0.113429	0.0436767	0.0860495	0.0756193	0.00521512	0.0554107
mLN	4	3	0.336216	0.0248649	0.0356757	0.122162	0.0897297	0.101622	0.0248649	0.104865	0.0108108	0.0335135	0.0583784	0.0162162	0.0410811
mLN	4	4	0.426326	0.00785855	0.0333988	0.00982318	0.218075	0.188605	0.0235756	0	0.0275049	0	0.0550098	0	0.00982318
mLN	5	1	0.00558659	0.0952514	0.0893855	0.00195531	0.218715	0.274581	0.000837989	0.00446927	0.00111732	0.0181564	0.00111732	0.187989	0.100838
mLN	5	2	0	0.0509233	0.00335758	0.0671517	0.324007	0.254057	0.0839396	0	0	0	0	0.203693	0.0128707
mLN	5	3	0.16887	0.119652	0.042087	0.00747826	0.128	0.204696	0.0391304	0.0217391	0.00573913	0.00347826	0	0.196522	0.0626087
mLN	5	4	0.188482	0.0394713	0.0148826	0.00471436	0.142633	0.163339	0.0188575	0.129784	0.0123868	0.0171936	0.08264	0.0964134	0.0892032
mLN	6	1	0.216515	0.0146898	0.00921533	0.0592153	0.0541971	0.128741	0.0376825	0.153102	0.0187044	0.151277	0.0573905	0.0310219	0.0682482
mLN	6	2	0.101256	0.0325558	0.0151243	0.041656	0.0665855	0.22475	0.0440272	0.084786	0.028262	0.0942707	0.0470392	0.0470392	0.172648
mLN	6	3	0.0825189	0.0714061	0.00780265	0.0710908	0.0663619	0.161334	0.0348361	0.0446879	0	0.105533	0.0299496	0.157787	0.166693
mLN	6	4	0.208065	0.0926882	0.0112903	0.0516129	0.0993548	0.13129	0.0272043	0.0524731	0.0129032	0.104946	0.0286022	0.0974194	0.0821505
mLN	7	1	0.129485	0.0480681	0.050368	0	0.169273	0.349816	0.0648574	0.0568077	0.0662374	0.0271389	0.00781969	0	0.0301288
mLN	7	2	0.147601	0.0984762	0.0886968	0.0134182	0.2529	0.182625	0.0896065	0.0241073	0.050489	0.0245622	0.00295656	0	0.0245622
mLN	7	3	0.154087	0.145325	0.0111506	0	0.355655	0.016052	0.0430094	0.0434383	0.0573459	0	0	0	0.173937
mLN	7	4	0.0105044	0.096544	0	0	0.713094	0.042659	0.00304707	0.0354422	0.0480314	0	0	0	0.0506776
mLN	8	1	0.0175378	0.040807	0	0	0.928817	0	0	0	0.000917011	0	0	0	0.0119211
mLN	8	2	0.256079	0.0141368	0.0254463	0.0387753	0.0314242	0.102593	0.0464496	0.0760966	0.0583246	0.0638178	0.0987963	0.0868406	0.10122
mLN	8	3	0	0.00920952	0.00137046	0	0.228593	0.363886	0	0.147955	0.00038373	0.248602	0	0	0
mLN	8	4	0.431522	0.0253406	0.0135491	0.00725062	0.145891	0.0410136	0.0823202	0.0596162	0.0108393	0	0.0361066	0.0051267	0.141424
mLN	9	1	0.1674	0.0146725	0.00360144	0.139389	0.0721622	0.139256	0.0320128	0.10751	0.0142724	0.0919034	0.0369481	0.0516206	0.129252
mLN	9	2	0.127709	0.0142636	0.0792791	0.120743	0.0730871	0.235736	0.0798319	0.00254312	0.113777	0.0347192	0.0181336	0.0422379	0.057939
mLN	9	3	0.146269	0.000111869	0.0422307	0.229891	0.041112	0.266641	0.0294776	0.0208636	0.000447477	0.103703	0.0341761	0.0184584	0.0666182
mLN	10	1	0	0.0109363	0	0	0.27571	0.37548	0.148695	0	0	0	0	0	0.189179
mLN	10	2	0.153701	0.0455214	0.0589781	0.0276493	0.210786	0.169786	0.0253364	0.0525652	0.0873633	0.0779016	0.000315391	0	0.0900967
mLN	10	3	0.184605	0	0	0	0.36105	0.172034	0	0.00374945	0.00771945	0	0.270401	0	0.000441112
mLN	10	4	0.033801	0.00191327	0.106665	0.0623406	0.280134	0.0637755	0.196429	0.117985	0.0757334	0.0420918	0	0	0.0191327
mLN	11	1	0.126521	0.0477494	0.00881995	0	0.177616	0.145073	0.11618	0.0358881	0.156934	0.0346715	0	0.0182482	0.132299
mLN	11	2	0.135525	0.074178	0.164796	0	0.226945	0.0821973	0.19166	0.0164395	0.0697674	0.00160385	0.0032077	0	0.0336808
mLN	11	3	0.103495	0.061828	0.0336022	0.0322581	0.174731	0.266129	0.0537634	0	0.0497312	0.135753	0.0134409	0	0.0752688
mLN	11	4	0.138077	0.0329877	0.0867107	0.0442978	0.111451	0.0815269	0.224788	0.0377003	0.102969	0.0527804	0.0303959	0	0.0563148
mLN	12	1	0.00345308	0.044226	0	0	0.437014	0.167541	0.0913739	0.0581048	0.0356597	0.000664055	0	0	0.161963
mLN	12	2	0.261373	0.0625	0.11332	0.00102459	0.241291	0.0993852	0.0830943	0.0469262	0.0487705	0.000512295	0.00122951	0.0122951	0.0282787
mLN	12	3	0.0742969	0.0165872	0.00141629	0.0628499	0.0466875	0.125508	0.0387897	0.218892	0.271028	0.0298504	0.0460127	0.00567349	0.0624084
mLN	12	4	0.0823885	0.011517	0.00990999	0.00683392	0.320342	0.17782	0.0470664	0.15843	0.0354682	0.0514979	0.00280824	0.00928504	0.0866333
mLN	13	1	0.0919041	0.0477762	0.0879083	0.0413482	0.130299	0.156706	0.121612	0.0588951	0.0879083	0.090688	0.0248436	0.0189368	0.0411744
mLN	13	2	0.130412	0	0	0.0943545	0.0826425	0.274247	0.128175	0	0.05606	0.181076	0	0	0.0530333
mLN	13	3	0.0383586	0.0565343	0.00624442	0.225245	0.0573149	0.127119	0.0536351	0.0112623	0.0165031	0.0921053	0.0680196	0.200045	0.0476137
mLN	13	4	0	0.0526611	0	0	0.662969	0	0.258672	0	0	0	0	0	0.0256986
mLN	15	1	0.159331	0.010585	0.0669452	0.0405757	0.0528784	0.329991	0.135469	0.0108635	0.045636	0.0422006	0.058403	0	0.0471216
mLN	15	2	0.126114	0.000856751	0.0598012	0.0575737	0.159698	0.305175	0.0358122	0.0395819	0.0143934	0.0937286	0.0603153	0.0119945	0.0349554
mLN	15	3	0.0783133	0.00464716	0.0125645	0.0576592	0.041136	0.577797	0.0554217	0.0130809	0	0.0332186	0.0753873	0.00137694	0.0493976
mLN	15	4	0.0470136	0	0.0230633	0.14592	0.00369604	0.594619	0.0592844	0	0.00798344	0.0303075	0.0592844	0.00576582	0.0230633
Spleen	0	1	0	0.02693	0	0	0.899461	0	0	0	0	0	0	0	0.0736086
Spleen	0	2	0.0492333	0	0	0.17837	0.164649	0.304278	0	0	0	0.0322841	0.148507	0	0.12268
Spleen	0	3	0.347305	0	0	0	0.652695	0	0	0	0	0	0	0	0
Spleen	0	4	0.480392	0.0392157	0	0	0.406863	0	0	0.0196078	0	0	0	0	0.0539216
Spleen	1	1	0	0.0043956	0.0131868	0	0.487912	0	0	0.426374	0	0	0	0	0.0681319
Spleen	1	2	0.445714	0.105714	0.00285714	0	0.368571	0	0	0.0771429	0	0	0	0	0
Spleen	1	3	0	0.0787879	0.0525253	0.00505051	0.854545	0.00909091	0	0	0	0	0	0	0
Spleen	1	4	0	0.0509091	0	0.0436364	0.581818	0.134545	0.112727	0.0545455	0	0	0	0	0.0218182
Spleen	2	1	0.0194175	0.0110957	0	0.120666	0.466019	0.217753	0.0707351	0	0	0.00970874	0	0	0.0846047
Spleen	2	2	0	0.0117925	0	0.0872642	0.384434	0.32783	0.0707547	0	0	0.0259434	0	0	0.0919811
Spleen	2	3	0.0158103	0	0	0	0.841897	0.0750988	0	0	0	0	0.0671937	0	0
Spleen	2	4	0	0.0627706	0	0.160173	0.316017	0.205628	0	0.214286	0	0	0	0	0.0411255
Spleen	3	1	0	0.0897436	0	0	0.910256	0	0	0	0	0	0	0	0
Spleen	3	2	0.969169	0	0	0	0.0147453	0.00268097	0	0	0	0.00134048	0.00938338	0	0.00268097
Spleen	3	3	0	0.0182927	0	0	0.939024	0	0.0203252	0	0.0101626	0	0.0121951	0	0
Spleen	3	4	0.0638298	0	0	0	0.702128	0	0	0	0	0.234043	0	0	0
Spleen	4	1	0.136842	0	0.0273684	0.528421	0.233684	0.0105263	0.0294737	0	0	0.0168421	0.0168421	0	0
Spleen	4	2	0.438735	0	0	0.00790514	0.254941	0.179842	0	0.118577	0	0	0	0	0
Spleen	4	3	0.0515464	0	0.0206186	0	0.198822	0.222386	0.240059	0	0	0	0.0736377	0	0.192931
Spleen	4	4	0	0	0	0	0.152344	0.234375	0.210938	0	0.402344	0	0	0	0
Spleen	5	1	0.138298	0.0904255	0	0	0.303191	0.255319	0	0	0	0	0.12766	0	0.0851064
Spleen	5	2	0.302326	0.0581395	0.0813953	0	0.488372	0.0232558	0	0	0	0	0	0	0.0465116
Spleen	5	3	0.0562963	0.00592593	0	0	0.171852	0.25037	0.0325926	0	0.0266667	0	0	0.456296	0
Spleen	5	4	0.0581176	0.0440939	0.00175297	0.0250809	0.264968	0.243662	0	0.0493528	0.00444984	0	0	0.285194	0.0233279
Spleen	6	1	0.186637	0.0537475	0.00345168	0	0.193787	0.186514	0.000616371	0.0625	0	0.116124	0	0.180843	0.0157791
Spleen	6	2	0.109991	0.00824931	0.0577452	0	0.738772	0.0274977	0	0	0.035747	0	0.00549954	0	0.0164986
Spleen	6	3	0.167321	0.0104973	0.00339307	0.0599088	0.0659527	0.25342	0.0150567	0.136677	0.019086	0.114516	0.0215248	0.0409289	0.0917188
Spleen	6	4	0	0.0901468	0	0	0.828092	0	0	0	0	0	0	0	0.081761
Spleen	7	1	0.186571	0.0743209	0.0348539	0	0.355202	0.0645823	0	0.0466427	0.153255	0.00256279	0	0	0.0820092
Spleen	7	3	0.12768	0.0483564	0.033111	0.000714626	0.109338	0.288709	0.0800381	0.0454979	0.16484	0.0192949	0.00500238	0.00238209	0.0750357
Spleen	7	4	0.195459	0.0342832	0.147818	0	0.239092	0.102404	0.0934996	0.0636687	0.0752449	0	0.0409617	0	0.00756901
Spleen	7	2	0	0.00799907	0	0	0.896939	0.0945977	0	0	0.000463714	0	0	0	0
Spleen	8	1	0.00314425	0.0387307	0.0142491	0.0286073	0.231657	0.344814	0.0257538	0.136203	0.122953	0.00983261	0.0163937	0.0106687	0.0169935
Spleen	8	2	0.115481	0.0317633	0.102462	0.00849833	0.0766055	0.0807642	0.448242	0.046349	0.0787753	0.00165748	0	0.000452039	0.00895037
Spleen	8	3	0.0803392	0.108189	0.0212013	0.0573063	0.271578	0.0658119	0.0664392	0.115792	0.0531413	0.0393165	0.0140004	0.000275994	0.106609
Spleen	9	1	0	0.0402299	0.0667856	0.339279	0.474633	0	0	0	0.00297265	0	0.0705509	0	0.00554895
Spleen	9	2	0.0661376	0.0141093	0	0.15873	0.418871	0.159612	0	0	0.0361552	0.146384	0	0	0
Spleen	9	3	0.328196	0	0	0.0181324	0.296464	0.0580236	0.0453309	0	0.049864	0.0099728	0	0.00453309	0.189483
Spleen	9	4	0.00158684	0.000865551	0	0.322562	0.44071	0.000432776	0.00504905	0.17513	0	0	0.00634737	0	0.0473168
Spleen	10	1	0.346555	0.0131797	0.0643066	0.0243219	0.120018	0.0848084	0.01891	0.171654	0.0271871	0	0.0778683	0.00700369	0.0441869
Spleen	10	2	0.397871	0	0.000775074	0.108045	0.0885134	0.087945	0.0116778	0.0919237	0.00175683	0.0532734	0.0656746	0.00521883	0.087325
Spleen	10	3	0.30958	0.0125059	0	0	0.299434	0.313119	0.00589901	0.0319726	0	0	0.00731477	0	0.0201746
Spleen	10	4	0	0	0.00443561	0.000841236	0.617238	0.143622	0	0	0	0	0.0285255	0.00933007	0.196008
Spleen	11	1	0.110512	0.0929708	0.025686	0	0.503446	0.0296955	0.017667	0.00701666	0.0533768	0.00125298	0.0241824	0	0.134194
Spleen	11	2	0.0151202	0.00533185	0.0108229	0.103693	0.0312749	0.0555467	0.0366067	0.0495782	0.556422	0.0370842	0.0155181	0.0261818	0.05682
Spleen	11	3	0.0317129	0	0.00676012	0.0630281	0.0374789	0.185108	0.140173	0.142161	0.104384	0.248335	0.0163038	0	0.0245551
Spleen	11	4	0.0902649	0.00554529	0.0793284	0.0167899	0.00631547	0.183919	0.534812	0.00985829	0.00831793	0.0160197	0.0337338	0	0.0150955
Spleen	12	1	0.162943	0.0533133	0.0533133	0.000938615	0.216445	0.143233	0.27783	0.0202741	0.0219636	0.000563169	0.00150178	0	0.0476816
Spleen	12	2	0.165373	0.00804315	0.117651	0.0893578	0.0200606	0.213948	0.143673	0.0601817	0.0017348	0.0195244	0.0913134	0.0166856	0.0524539
Spleen	12	3	0.331124	0.0238114	0.0789859	0.00901595	0.104493	0.101641	0.267704	0.00601063	0.00670417	0.00100177	0.00462356	0.0161054	0.0487786
Spleen	12	4	0.0905408	0.0142113	0.0277153	0.0516366	0.0659765	0.218121	0.0668124	0.0529869	0.0448203	0.210983	0.0165263	0.027458	0.112211
Spleen	13	1	0.0654822	0.0317259	0.0544416	0.0615482	0.18198	0.147208	0.124619	0.0573604	0.0772843	0.130457	0.0324873	0	0.0354061
Spleen	13	2	0.0373965	0.00245859	0	0.0440606	0.177795	0.226643	0.0762164	0.01294	0.100091	0.0368789	0	0	0.28552
Spleen	13	3	0.00595374	0.023815	0.093657	0.00068697	0.405771	0.094115	0.0792306	0	0	0.152736	0	0	0.144035
Spleen	13	4	0.0895765	0.00977199	0.031759	0.0822476	0.085342	0.221987	0.132899	0.034202	0.082899	0.0643322	0.0226384	0.0144951	0.12785
Spleen	15	1	0.00313087	0	0	0.0557295	0.649969	0.210394	0	0	0	0	0.0137758	0.0356919	0.0313087
Spleen	15	2	0.0176178	0.00421295	0.00421295	0.0172348	0.324397	0.398698	0.0103409	0	0.00153198	0.00076599	0.127537	0	0.0934508
Spleen	15	3	0.0654545	0.000545455	0.0143636	0.0203636	0.0145455	0.569273	0.195091	0.00418182	0.0427273	0.00654545	0.0501818	0.00527273	0.0114545
Spleen	15	4	0.0574792	0.0211219	0.0103878	0.0218144	0.200485	0.544321	0.106302	0	0.00900277	0.00103878	0.00727147	0.00796399	0.0128116
tdLN	0	2	0.442455	0.0421995	0.00895141	0.0971867	0.0319693	0.0460358	0.107417	0.121483	0	0	0.056266	0	0.0460358
tdLN	0	3	0.371394	0.0661058	0.0120192	0.0144231	0.173077	0.00360577	0.0673077	0.0985577	0	0.00360577	0	0	0.189904
tdLN	0	4	0.35316	0.0650558	0.0111524	0	0.133829	0.219331	0	0.0892193	0.0111524	0.0315985	0.0724907	0	0.0130112
tdLN	0	1	0.0322581	0.124897	0.0479735	0.0157155	0.0198511	0.171216	0.187758	0.0206782	0	0.0669975	0.0736146	0.0421836	0.196857
tdLN	1	1	0.258567	0.190031	0.00934579	0	0.476636	0.0124611	0	0	0.0404984	0	0	0	0.0124611
tdLN	2	1	0.0996169	0.0306513	0.0306513	0.114943	0.360153	0.16092	0	0.0613027	0	0	0.0996169	0	0.0421456
tdLN	2	2	0.190476	0.12381	0.0247619	0	0.0952381	0.129524	0.144762	0.2	0	0	0.0133333	0	0.0780952
tdLN	2	3	0.123746	0.00501672	0.0986622	0.0384615	0.185619	0.207358	0.0602007	0.0535117	0.0334448	0.0735786	0.0618729	0	0.0585284
tdLN	2	4	0.316054	0.0518395	0.0585284	0.0719064	0.202341	0.123746	0.0217391	0.0334448	0	0.0769231	0.00668896	0	0.0367893
tdLN	3	1	0.639445	0.0107858	0.0955316	0	0.00308166	0.0600924	0.0631741	0.0647149	0	0	0	0	0.0631741
tdLN	3	2	0.0492866	0.108301	0.124514	0.00453956	0.148508	0.127108	0.00453956	0.206226	0	0	0	0	0.226978
tdLN	3	3	0.353175	0	0	0.0934744	0.074515	0.150794	0.0176367	0.0612875	0.13933	0.0295414	0.0802469	0	0
tdLN	3	4	0.193117	0.042915	0	0.00404858	0.118623	0.192308	0.0473684	0.159514	0.0769231	0.0445344	0	0	0.120648
tdLN	4	1	0.209454	0.0171149	0.0105949	0.0407498	0.0782396	0.0814996	0.0896496	0.0480848	0.0440098	0.115729	0.0619397	0.0676447	0.135289
tdLN	4	2	0.299659	0.0307167	0	0.0675768	0.103754	0.124915	0.025256	0.101706	0.00682594	0.0382253	0.0532423	0.0532423	0.0948805
tdLN	4	3	0.40753	0.0110742	0.0254707	0.0387597	0.0919158	0.0852713	0.076412	0.0730897	0.0110742	0.0675526	0.0719823	0	0.0398671
tdLN	4	4	0.355237	0.00195185	0.0130124	0.071568	0.0169161	0.121666	0.0481457	0.164606	0.0071568	0.0689655	0.0650618	0.00325309	0.0624593
tdLN	5	1	0	0.0562537	0.0131658	0.0197487	0.466188	0.005386	0	0.383004	0.0514662	0	0	0	0.00478755
tdLN	5	2	0.109423	0.0320675	0.00393812	0.0317862	0.144585	0.346835	0.00365682	0	0	0.0146273	0.0517581	0.147679	0.113643
tdLN	5	3	0.265921	0.0341811	0.0280773	0.0752798	0.13001	0.172635	0.0169888	0.0181078	0.0280773	0.106816	0.0429298	0.0183113	0.0626653
tdLN	5	4	0.209239	0.0509511	0.00543478	0.0149457	0.0584239	0.165082	0.0190217	0.09375	0.00951087	0.0699728	0.00611413	0.192935	0.10462
tdLN	6	1	0.00889152	0.00681683	0.0240071	0.000889152	0.774748	0	0.00237107	0	0.104031	0.0139301	0	0	0.0643154
tdLN	6	2	0.367446	0.0148806	0.0490798	0.0744028	0.0883697	0.0920245	0.0287169	0.142932	0.025062	0.0225819	0.0421616	0.0364182	0.0159248
tdLN	6	3	0.00352734	0.0388007	0	0	0.707231	0	0	0	0.244268	0	0.0026455	0	0.00352734
tdLN	6	4	0.0656994	0.0844473	0.0326052	0	0.164656	0.152266	0.0309749	0.0407564	0.0044017	0.0448321	0	0.00586893	0.373492
tdLN	7	1	0	0.0545098	0	0.00181933	0.489749	0.18844	0	0.209642	0.0279197	0	0	0	0.0279197
tdLN	7	2	0.0981034	0.122011	0.0351943	0	0.203219	0.215841	0.0193669	0.137438	0.0229064	0	0	0	0.14592
tdLN	7	3	0.0901441	0.0339082	0.0698992	0	0.381071	0.255853	0.0421561	0.103058	0.0239107	0	0	0	0
tdLN	7	4	0.0431969	0.132936	0.131845	0	0.186023	0.158679	0.10152	0.0787579	0.109374	0	0	0	0.0576685
tdLN	8	1	0.438864	0.0117335	0.0103531	0.092859	0.0800106	0.0566499	0.00881338	0.0533581	0.0064773	0.0655694	0.0402442	0.0344571	0.100611
tdLN	8	2	0.298972	0.03756	0.0188485	0.0392735	0.0396162	0.225497	0.0245374	0.0605894	0.00376971	0.0788897	0.0573681	0	0.115079
tdLN	8	3	0.468917	0	0.00803859	0.011254	0.199357	0.0632369	0.0101822	0.0760986	0.0133976	0.050911	0	0	0.0986066
tdLN	8	4	0.219021	0.0417284	0.0228765	0.0523194	0.091506	0.137259	0.155052	0.0273247	0.0444821	0.0584622	0.0163101	0.0466003	0.0870578
tdLN	9	1	0.237724	0.0218248	0.0966202	0.201349	0.060094	0.0696423	0.0105335	0.0219764	0	0.0679751	0.0424371	0.0325099	0.137314
tdLN	9	2	0.1438	0.0862394	0	0.317423	0.092433	0.103743	0.0147435	0.00134644	0	0.0698802	0.0999057	0.0423455	0.0281406
tdLN	9	3	0.140057	0.0125372	0.0392048	0.133061	0.0417677	0.146914	0.283577	0.0118446	0.0258364	0.0553439	0.0365727	0.0432223	0.0300616
tdLN	9	4	0.129702	0.00258447	0.05906	0.179286	0.187039	0.217479	0.0711209	0.0262276	0.0288121	0.00076577	0.0400115	0	0.0579114
tdLN	10	1	0.299967	0.00792117	0.0215475	0.0816634	0.0676128	0.116837	0.0297044	0.0956198	0.0155123	0.07775	0.0802018	0.0127776	0.0928851
tdLN	10	2	0.302948	0.0415939	0.0234716	0.119105	0.0945415	0.118231	0.0136463	0.102838	0.0155022	0.0338428	0.0634279	0	0.0708515
tdLN	10	3	0.147056	0.0147434	0.0212645	0.0757962	0.0917683	0.302334	0.0385597	0.114072	0.00774974	0.0450808	0.0491447	0.0515074	0.0409224
tdLN	10	4	0.198801	0.019714	0.0539428	0.02513	0.0704073	0.294122	0.12435	0.0761121	0.0162478	0.0127094	0.0366118	0.0320624	0.0397891
tdLN	11	1	0.150382	0.0103579	0.00913032	0.0702421	0.0672498	0.123106	0.0276211	0.00859324	0.126328	0.120804	0.0762266	0.0550888	0.15487
tdLN	11	2	0	0	0	0	0	0.5	0	0	0	0	0	0	0.5
tdLN	11	3	0.142435	0.016844	0.0475768	0	0.611998	0.00591017	0.108156	0.00561466	0.034279	0	0	0	0.0271868
tdLN	11	4	0.0873216	0.00419815	0.0304366	0.00503778	0.0369437	0.356633	0.165407	0.0329555	0.0132242	0.238245	0.0178421	0	0.0117548
tdLN	12	2	0.505461	0.00121357	0.200837	0.0046007	0.00643011	0.0401203	0.142875	0.00974479	0.0143274	0.000706407	0.013313	0	0.0603706
tdLN	12	3	0.126646	0.0774295	0.0382445	0.00909091	0.25768	0.261442	0.0109718	0.0554859	0.0479624	0.0369906	0.0357367	0	0.0423197
tdLN	12	4	0.114275	0.128705	0.0549922	0	0.234789	0.0772231	0.158736	0.0148206	0.154056	0.0214509	0	0.00975039	0.0312012
tdLN	13	1	0.241689	0	0	0.000527704	0.324538	0.091029	0.176781	0	0.0728232	0	0.0778364	0	0.0147757
tdLN	13	2	0.35751	0.000410931	0	0	0.183481	0.128005	0.0862955	0.237723	0	0	0	0	0.00657489
tdLN	13	3	0.110598	0.0317741	0.0461674	0.0363229	0.139996	0.173196	0.155136	0.0472537	0.0722384	0.0997352	0.0395139	0	0.0480684
tdLN	13	4	0.0974785	0.0143351	0.078071	0.0168345	0.122546	0.218114	0.138572	0.0657943	0.0849813	0.0568992	0.0135999	0.00683673	0.0859369
tdLN	15	1	0.0947214	0.00831592	0.00329079	0.0789345	0.134922	0.368835	0.0924089	0.0460711	0.051363	0.0188109	0.0282385	0.0112065	0.0628808
tdLN	15	2	0.0716874	0	0.00362319	0.0328675	0.195911	0.495342	0.0357143	0.00543478	0	0.00931677	0.0724638	0	0.0776398
tdLN	15	3	0.287549	0.00572807	0.00771782	0.0528791	0.0886946	0.0777811	0.0199578	0.198493	0.00313536	0.11022	0.064697	0.00627073	0.0768767
tdLN	15	4	0.228556	0.0235943	0.0458104	0.0103638	0.104355	0.170728	0.101323	0.0901323	0.00749724	0.0477949	0.133682	0	0.0361632
Tumor	3	1	0.243773	0.00211977	0.109698	0.0312666	0.102809	0.100159	0.0577636	0.0651828	0.0100689	0.0381558	0.0975093	0.0736619	0.0678325
Tumor	3	2	0.17913	0.0185889	0.0342205	0.0283059	0.0768906	0.222645	0.104351	0.100549	0.0722433	0.12463	0.0270384	0	0.0114068
Tumor	3	3	0.181408	0	0.0749296	0.0214085	0.107606	0.103662	0.129577	0.0952113	0.0230986	0.177465	0.0732394	0.00676056	0.0056338
Tumor	4	1	0.362664	0.00291687	0.0043753	0.0646573	0.0554205	0.135634	0.0281964	0.136607	0	0.0933398	0.0456976	0	0.070491
Tumor	4	2	0.374316	0.00796416	0.0199104	0.0856147	0.085117	0.0671976	0.022897	0.0781483	0.00298656	0.0910901	0.0955699	0	0.0691887
Tumor	4	4	0.302419	0.016129	0	0.0927419	0.125	0.0685484	0.0362903	0.0645161	0.0241935	0	0.129032	0.0604839	0.0806452
Tumor	5	1	0.260199	0.100467	0.0160341	0.000710371	0.0927542	0.102293	0	0.115892	0.0113659	0.0394764	0.113355	0.0796631	0.0677897
Tumor	5	2	0.148136	0.117091	0.00612311	0.0893759	0.192609	0.0602643	0.0252444	0.075948	0.00569341	0.00150392	0.00719734	0.166506	0.104308
Tumor	5	3	0.101767	0.0987468	0.0171372	0.204968	0.123132	0.2061	0.00732297	0.0169108	0.0152499	0	0.068549	0.0492979	0.0908199
Tumor	5	4	0.150591	0.0734611	0.0634325	0.00831635	0.164778	0.176437	0.0296779	0.0697921	0.00905014	0.0727273	0.00220139	0.101998	0.0775377
Tumor	6	1	0.125539	0.0172414	0	0.0226293	0.27694	0.119612	0.0161638	0.204203	0.145474	0	0.00969828	0	0.0625
Tumor	6	2	0.286411	0.112523	0.0661298	0.0649955	0.0615926	0.0818966	0.0418557	0.0502495	0.0866606	0.0373185	0	0	0.110368
Tumor	6	3	0.0797503	0.0145631	0.0110957	0.0846047	0.349515	0.00346741	0.073509	0.208044	0	0.0582524	0	0	0.117198
Tumor	6	4	0.290957	0.0628517	0	0.19022	0.253388	0.00110961	0.0355869	0.0788619	0	0	0.0634858	0	0.0235397
Tumor	7	1	0.0719806	0.147052	0.00585118	0	0.352837	0.0448223	0	0.115975	0.228803	0	0	0.0001104	0.0325679
Tumor	7	2	0.00144509	0.0319364	0.00558767	0.000626204	0.122013	0.0457129	0.659249	0.000674374	0.0345857	0	0.00163776	0	0.0965318
Tumor	7	3	0.0064311	0.0340343	0.0750054	0.0686466	0.459282	0.0257244	0.0864224	0.115037	0.0148855	0	0	0	0.114531
Tumor	7	4	0.0236851	0.0250424	0.150865	0	0.130438	0.0361045	0.492162	0	0.0950797	0	0.00556498	0	0.0410587
Tumor	8	1	0.0455428	0.00137518	0.00541983	0.0338133	0.056706	0.278272	0.0127002	0.182009	0.0996602	0.187429	0.0147225	0.0102734	0.0720757
Tumor	8	2	0.190324	0.0716257	0.0600029	0.112015	0.127561	0.0908034	0.102862	0.0169984	0.0209211	0.0316722	0	0.0631992	0.112015
Tumor	8	3	0.27236	0.019022	0.0369872	0.182534	0.0474589	0.108848	0.0647517	0.0221923	0.0341051	0.031223	0.0795465	0.0226727	0.0782976
Tumor	8	4	0.198828	0.0154512	0.0228373	0.225826	0.0303931	0.171237	0.0992444	0.0245352	0.021394	0.0320061	0.0814161	0.0169794	0.0598523
Tumor	9	1	0.13524	0.0079984	0.0222622	0.0875158	0.0143305	0.348397	0.141505	0.00513231	0.140105	0.0443245	0.0312604	0.00813171	0.0137972
Tumor	9	2	0.0103847	0.00665497	0.0176978	0.253839	0.445078	0.15928	0	0.013895	0.00489981	0.000146263	0	0	0.0881234
Tumor	9	3	0.225342	0.014976	0.0938926	0.106646	0.0518896	0.0842986	0.248801	0.0117	0.0533521	0.035217	0.027027	0	0.0468585
Tumor	9	4	0.204584	0.0179698	0	0.0632671	0.199024	0.0342443	0.0149861	0.0248864	0	0.15515	0.146742	0.0227843	0.116363
Tumor	10	1	0.0796819	0.0280753	0.0506329	0.0348913	0.165044	0.172509	0.117657	0.0564752	0.095099	0.104187	0.0322947	0.0097371	0.0537163
Tumor	10	2	0.0871795	0.0495726	0.072792	0.0490028	0.237749	0.110256	0.134188	0	0.0804843	0.120228	0.058547	0	0
Tumor	10	3	0.0833704	0.01081	0.116837	0.0568636	0.200207	0.140086	0.079076	0.070191	0.0614542	0.0978824	0.0501999	0	0.0330224
Tumor	10	4	0.173511	0.0288568	0.0414354	0.000739919	0.243803	0.198668	0.0573437	0.0140585	0.0954495	0.00887902	0	0.0159083	0.121347
Tumor	11	2	0.123869	0.00540409	0	0.0196126	0.0477868	0.148461	0.0179732	0.139596	0.237173	0.0350355	0.00176088	0.0273241	0.196005
Tumor	11	3	0.071406	0.0276282	0.0402153	0	0.236542	0.0720393	0.0483692	0.133075	0.202581	0.0785307	0.000554148	0	0.0890595
Tumor	11	4	0.122893	0.00273588	0.0353446	0.0842946	0.11646	0.221088	0.0625555	0.0439959	0.122227	0.0587104	0.00591541	0	0.12378
Tumor	11	1	0.205855	0.00631741	0.228659	0	0.278891	0.0836672	0	0.0563945	0.0368259	0.101233	0	0	0.00215716
Tumor	12	1	0.123644	0.0174952	0.00601168	0.0542033	0.19706	0.195735	0.146759	0.0761643	0.0293714	0.113977	0.0139373	0	0.0256417
Tumor	12	2	0.289483	0.0126347	0.132355	0	0.0797101	0.221541	0.142017	0.0270036	0.0218011	0.00873281	0.0251455	0.00105289	0.0385235
Tumor	12	3	0.0979381	0.017673	0.0352234	0.0283505	0.059892	0.231836	0.0639421	0.0236868	0.303265	0.010432	0.00441826	0.0157094	0.107634
Tumor	12	4	0.22314	0.0859504	0.00354191	0.00696576	0.342739	0.0570248	0.00873672	0.00850059	0.00247934	0.00365998	0	0	0.257261
Tumor	13	4	0.114662	0.0219146	0.0352127	0.0771423	0.14404	0.158016	0.124635	0.0597055	0.0540742	0.10842	0.0268675	0	0.0753104
Tumor	13	1	0.090789	0.0321168	0.0566562	0.0362878	0.156343	0.175808	0.125478	0.0424748	0.0752868	0.13674	0.032951	0.00632603	0.0327424
Tumor	13	2	0.119437	0.0280455	0.0681104	0.0354088	0.119437	0.146508	0.1451	0.0583649	0.111965	0.111749	0.00563075	0.00768814	0.0425555
Tumor	13	3	0.0762766	0.012734	0.0375016	0.0503629	0.137527	0.154718	0.116325	0.0546925	0.0965873	0.149306	0.0311983	0.00897746	0.0737935
Tumor	15	1	0.140554	0	0.0845011	0.080392	0.122432	0.28606	0.0246549	0.0554209	0.0150669	0.0467812	0.0554209	0	0.0887156
Tumor	15	2	0.0192129	0.0141773	0.000697242	0.0760769	0.112488	0.603734	0.0116207	0	0	0	0.105206	0	0.0567865
Tumor	15	3	0.0409294	0	0.016622	0.0931189	0.169437	0.48454	0.0103664	0.0271671	0.00482574	0.00697051	0.0940125	0.00822163	0.0437891
Tumor	15	4	0.0506676	0	0.0133516	0.11948	0.0890106	0.509072	0.0910647	0.0318384	0.00273879	0.0270455	0.0284149	0.00855871	0.0287573

## Sheet: Figure 1E
Figure 1E. Stool microbiome composition (relative abundance) upon ICT treatment
Sample	Actinobacteria (p)	Bacteroidetes (p)	Lachnospiraceae (f)	Ruminococcaceae (f)	Clostridiales (o)	Enterococcaceae (f)	Lactobacillaceae (f)	Staphylococcaceae (f)	Firmicutes (p)	Akkermansiaceae (f)	Enterobacteriaceae (f)	Proteobacteria (p)	Others	Day
sample01	0.0861977	0.38623	0.166024	0.0409037	0.0251633	0.000642467	0.17534	0	0.101242	0.00851269	0.000267695	0.00144555	0.00803084	Day0
sample02	0.120991	0.299413	0.156309	0.0550723	0.0264096	0.000523999	0.165322	0.000681199	0.134511	0.030392	0.000262	0.000943198	0.00916999	Day0
sample04	0.0926796	0.350872	0.128911	0.0643007	0.0435266	0.00024731	0.139483	0	0.123841	0.0270805	0	0.00476073	0.0242983	Day0
sample05	0.0792797	0.290638	0.088324	0.0435101	0.00937016	0	0.372932	0	0.0976941	0.0106738	0	0.00122219	0.00635542	Day01
sample06	0.046284	0.262688	0.141038	0.0546474	0.0107394	0	0.317905	0	0.151112	0.00475195	0.000190078	0.00142558	0.00921878	Day01
sample07	0.0837148	0.342385	0.133214	0.0275429	0.0110947	0	0.270463	0	0.0982233	0.0291722	0	0.00147412	0.00271549	Day01
sample09	0.109943	0.398998	0.115249	0.0524661	0.0141482	0	0.159462	0.00510906	0.0871488	0.0311456	0	0.0127726	0.0135587	Day04
sample10	0.0937463	0.352282	0.205913	0.0602487	0.00246392	0	0.204329	0.00123196	0.0754429	0	0	0.0021706	0.0021706	Day04
sample11	0.0765837	0.380204	0.159163	0.0432127	0.0141403	0	0.190611	0.000678733	0.102036	0.0145928	0	0.00373303	0.0150452	Day04
sample12	0.117722	0.421546	0.0942998	0.0535605	0.017539	0	0.16046	0.0129322	0.0556696	0.043903	0	0.0148748	0.00749292	Day04
sample13	0.0634146	0.363594	0.168472	0.0925802	0.0580231	0.00123235	0.0138639	0.0947882	0.0880103	0.0483697	0	0	0.00765083	Day05
sample14	0.083818	0.345313	0.269271	0.107819	0.0296333	0.000979612	0.0145105	0.0488581	0.038511	0.0483683	0	0.000551032	0.0123676	Day05
sample15	0.0723379	0.333432	0.0788221	0.0364069	0.0071981	0.000832838	0.0170732	0.227305	0.119988	0.0966092	0	0.000535396	0.00945866	Day05
sample16	0.0736482	0.30089	0.0965092	0.0358658	0.0240475	0.000273785	0.00647958	0.122701	0.147981	0.180698	0.00100388	0.000136893	0.009765	Day05
sample17	0.151517	0.2835	0.121964	0.0653067	0.0548548	0	0.0604051	0.0702804	0.122756	0.0412312	0	0.00490161	0.0232826	Day06
sample18	0.171928	0.192782	0.144619	0.0714701	0.0500355	0.000387372	0.0399638	0.0979405	0.125896	0.0796049	0	0.00174317	0.0236297	Day06
sample19	0.0286699	0.34906	0.155436	0.0916735	0.0393554	0.000817471	0.00414574	0.131379	0.12916	0.0409319	0.000175172	0.00105103	0.0281443	Day06
sample20	0.109181	0.244108	0.208384	0.067263	0.0285567	0.000688113	0.103045	0.130856	0.074947	0.0166867	0	0.00217902	0.0141063	Day06
sample21	0.0785977	0.347046	0.214098	0.0607312	0.0309286	0	0.0372344	0.0690639	0.100443	0.0548007	0	0.00495458	0.00210194	Day07
sample22	0.0718347	0.325825	0.101028	0.0269517	0.0499672	0.000273344	0.0244916	0.226711	0.146731	0.0179313	0	0.00295211	0.00530286	Day07
sample23	0.0611141	0.335289	0.0912139	0.0489217	0.0248419	0.000457213	0.0528842	0.155986	0.0542559	0.166883	0	0.00213366	0.00601997	Day07
sample24	0.100764	0.33944	0.133053	0.0699934	0.0203452	0	0.0491422	0.105926	0.059416	0.107799	0	0.00536464	0.0087555	Day07
sample25	0.11361	0.345684	0.200922	0.0356375	0.0096467	0	0.178556	0.0116743	0.0839324	0.0193548	0	0.000552995	0.000430107	Day08
sample27	0.0996613	0.264731	0.170585	0.0550556	0.0120948	0	0.277504	0.0378326	0.0639574	0.0101597	0	0.00067731	0.00774069	Day08
sample28	0.14284	0.345777	0.11224	0.0432069	0.0144431	0	0.202754	0.0107711	0.080049	0.0396573	0	0.000795594	0.00746634	Day08
sample29	0.104509	0.330025	0.152391	0.0657446	0.0114743	0	0.08553	0.0867705	0.119395	0.0326862	0	0.00917943	0.00229486	Day09
sample30	0.0673966	0.359002	0.140998	0.0317518	0.00948905	0	0.200487	0.0956204	0.0871046	0.00389294	0	0.00425791	-1e-09	Day09
sample31	0.102593	0.341746	0.179602	0.0566119	0.00475367	0.000518583	0.142351	0.050994	0.106396	0.00388937	0	0.00371651	0.006828	Day09
sample32	0	0.45	0.125	0	0	0	0	0.15	0.275	0	0	0	0	Day09
sample33	0.140238	0.139643	0.111667	0.0564286	0.00428571	0	0.0817857	0.000595238	0.238929	0.221429	0	0	0.005	Day10
sample35	0.166255	0.143363	0.0726285	0.060359	0.00683465	0.000411726	0.0936265	0.000905797	0.202404	0.243824	0.00016469	0.00189394	0.00732872	Day10
sample36	0.0865105	0.313159	0.149142	0.0706674	0.00769362	0.0011398	0.0563629	0.000455918	0.151422	0.154157	0	0.00376133	0.00552801	Day10
sample37	0.0910387	0.235639	0.11778	0.0566516	0.0254338	0	0.363323	0	0.0939704	0.000316932	0	0.00213929	0.0137073	Day11
sample38	0.124497	0.179122	0.0540849	0.0193289	0.0292334	0	0.358305	0	0.223783	0.00450207	0.000180083	0.00300138	0.00396182	Day11
sample39	0.0947477	0.282183	0.131389	0.0635807	0.0110575	0	0.268036	0	0.12624	0.000433628	0	0.00135509	0.0209767	Day11
sample40	0.0657513	0.344758	0.0547663	0.0256668	0.0108265	0	0.332136	0	0.148244	0.00137312	0.000686559	0.00227093	0.0135199	Day11
sample41	0.0550459	0.844037	0	0.0183486	0	0	0	0	0	0.0825688	0	0	-1e-09	Day12
sample42	0.142815	0.271427	0.0963855	0.123127	0.0590655	0	0.0888432	0.000783622	0.139681	0.0467235	0	0.00372221	0.0274268	Day12
sample43	0.0660185	0.358192	0.106368	0.0567817	0.0354886	0	0.107827	0	0.145746	0.117842	0	0	0.00573651	Day12
sample44	0.0652309	0.681093	0.0238145	0.0192586	0.0109754	0	0.0712363	0	0.0463864	0.0807621	0	0	0.00124249	Day12
sample47	0.0608696	0.553623	0.073706	0.0281574	0.026501	0	0.0409938	0	0.199586	0.00828157	0	0.00248447	0.0057971	Day13
sample48	0.017585	0.626026	0.073857	0.0498241	0.028136	0	0.0439625	0	0.122509	0	0.0052755	0.0152403	0.017585	Day13
sample49	0.0757825	0.271829	0.202636	0.0411862	0.104613	0	0.083196	0	0.149094	0.0403624	0	0.0164745	0.014827	Day14
sample50	0.0377531	0.390475	0.189263	0.0770826	0.0338533	0	0.0204116	0	0.0674577	0.169847	0.000414869	0.00248921	0.0109525	Day14
sample51	0.0440435	0.452905	0.190767	0.0461661	0.0509419	0	0.0344919	0.00583709	0.118599	0.0241443	0	0.0130008	0.0191032	Day14

## Sheet: Figure 2B
Figure 2B: Proportion of MHC-II high, CD40+ cells among CD11c+ DCs after stimulation with bacterial lysates
Vehicle	LPS	E.coli	E. faecalis	L. johnsonii	L. acidophilus
6.81	32.8	21.7	22.6	18.7	9.74
6.58	30.9	18.6	20.5	18.3	9.26
6.75	30.9	20.1	21.1	19.2	9.98
2.11	19.7		14.5	13.9	8.43
2.21	19		14.3	12.8	9.76
1.89	18.7		14	13.3	8.63
Dunn's multiple comparisons test	Mean rank diff.	Significant?	Summary	Adjusted P Value	A-?
Vehicle vs. LPS	-24.08	Yes	****	<0.0001	B	LPS
Vehicle vs. E.coli	-21.5	Yes	**	0.0083	C	E.coli
Vehicle vs. E. faecalis	-19.17	Yes	**	0.003	D	E. faecalis
Vehicle vs. L. johnsonii	-14.25	No	ns	0.0534	E	L. johnsonii
Vehicle vs. L. acidophilus	-6	No	ns	>0.9999	F	L. acidophilus
Test details	Mean rank 1	Mean rank 2	Mean rank diff.	n1	n2	Z
Vehicle vs. LPS	3.5	27.58	-24.08	6	6	4.315
Vehicle vs. E.coli	3.5	25	-21.5	6	3	3.145
Vehicle vs. E. faecalis	3.5	22.67	-19.17	6	6	3.434
Vehicle vs. L. johnsonii	3.5	17.75	-14.25	6	6	2.553
Vehicle vs. L. acidophilus	3.5	9.5	-6	6	6	1.075

## Sheet: Figure 2C
Figure 2C: Proportion of MHC-II high, CD80+ cells among CD11c+ DCs after stimulation with bacterial lysates
Vehicle	LPS	E.coli	E. faecalis	L. johnsonii	L. acidophilus
13.5	62.5	59.9	64.5	38.4	22.9
13.3	59.4	54.1	62.4	39	21.9
14.1	60.4	55.3	60.7	37.4	20.1
13.4	33.1		24.4	25.5	18.29
13.8	32.1		24.6	24.9	16.32
13.4	35.2		25.1	26.1	16.37
Dunn's multiple comparisons test	Mean rank diff.	Significant?	Summary	Adjusted P Value	A-?
Vehicle vs. LPS	-21.17	Yes	***	0.0007	B	LPS
Vehicle vs. E.coli	-22.83	Yes	**	0.0042	C	E.coli
Vehicle vs. E. faecalis	-19.33	Yes	**	0.0027	D	E. faecalis
Vehicle vs. L. johnsonii	-16.33	Yes	*	0.0172	E	L. johnsonii
Vehicle vs. L. acidophilus	-6	No	ns	>0.9999	F	L. acidophilus
Test details	Mean rank 1	Mean rank 2	Mean rank diff.	n1	n2	Z
Vehicle vs. LPS	3.5	24.67	-21.17	6	6	3.792
Vehicle vs. E.coli	3.5	26.33	-22.83	6	3	3.34
Vehicle vs. E. faecalis	3.5	22.83	-19.33	6	6	3.463
Vehicle vs. L. johnsonii	3.5	19.83	-16.33	6	6	2.926
Vehicle vs. L. acidophilus	3.5	9.5	-6	6	6	1.075

## Sheet: Figure 2E
Figure 2E: Proportion of CD69 high cells among CD8 T cells after co-culture with OVA, bacteria-stimulated DCs
vehicle	LPS	E. faecalis	L. johnsonii	E. coli	La
46.9	89.1	82.7	77.6	87.3	67.8
47.7	90.5	83.4	75.3	88.9	66.2
48.8	87.2	80.6	74.2	85.9	67.3
Tukey's multiple comparisons test	Mean Diff.	95.00% CI of diff.	Below threshold?	Summary	Adjusted P Value
vehicle vs. LPS	-41.13	-44.96 to -37.30	Yes	****	<0.0001	A-B
vehicle vs. E. faecalis	-34.43	-38.26 to -30.60	Yes	****	<0.0001	A-C
vehicle vs. L. johnsonii	-27.9	-31.73 to -24.07	Yes	****	<0.0001	A-D
vehicle vs. E. coli	-39.57	-43.40 to -35.74	Yes	****	<0.0001	A-E
vehicle vs. La	-19.3	-23.13 to -15.47	Yes	****	<0.0001	A-F
LPS vs. E. faecalis	6.7	2.869 to 10.53	Yes	***	0.0008	B-C
LPS vs. L. johnsonii	13.23	9.402 to 17.06	Yes	****	<0.0001	B-D
LPS vs. E. coli	1.567	-2.265 to 5.398	No	ns	0.7412	B-E
LPS vs. La	21.83	18.00 to 25.66	Yes	****	<0.0001	B-F
E. faecalis vs. L. johnsonii	6.533	2.702 to 10.36	Yes	**	0.001	C-D
E. faecalis vs. E. coli	-5.133	-8.965 to -1.302	Yes	**	0.0073	C-E
E. faecalis vs. La	15.13	11.30 to 18.96	Yes	****	<0.0001	C-F
L. johnsonii vs. E. coli	-11.67	-15.50 to -7.835	Yes	****	<0.0001	D-E
L. johnsonii vs. La	8.6	4.769 to 12.43	Yes	****	<0.0001	D-F
E. coli vs. La	20.27	16.44 to 24.10	Yes	****	<0.0001	E-F
Test details	Mean 1	Mean 2	Mean Diff.	SE of diff.	n1	n2	q
vehicle vs. LPS	47.8	88.93	-41.13	1.141	3	3	51
vehicle vs. E. faecalis	47.8	82.23	-34.43	1.141	3	3	42.69
vehicle vs. L. johnsonii	47.8	75.7	-27.9	1.141	3	3	34.59
vehicle vs. E. coli	47.8	87.37	-39.57	1.141	3	3	49.06
vehicle vs. La	47.8	67.1	-19.3	1.141	3	3	23.93
LPS vs. E. faecalis	88.93	82.23	6.7	1.141	3	3	8.307
LPS vs. L. johnsonii	88.93	75.7	13.23	1.141	3	3	16.41
LPS vs. E. coli	88.93	87.37	1.567	1.141	3	3	1.942
LPS vs. La	88.93	67.1	21.83	1.141	3	3	27.07
E. faecalis vs. L. johnsonii	82.23	75.7	6.533	1.141	3	3	8.1
E. faecalis vs. E. coli	82.23	87.37	-5.133	1.141	3	3	6.364
E. faecalis vs. La	82.23	67.1	15.13	1.141	3	3	18.76
L. johnsonii vs. E. coli	75.7	87.37	-11.67	1.141	3	3	14.46
L. johnsonii vs. La	75.7	67.1	8.6	1.141	3	3	10.66
E. coli vs. La	87.37	67.1	20.27	1.141	3	3	25.13

## Sheet: Figure 2F
Figure 2F: Proportion of IFN-gamma high cells among CD8 T cells after co-culture with OVA, bacteria-stimulated DCs
vehicle	LPS	E. faecalis	L. johnsonii	E. coli	La
9.19	70.6	56.8	49.3	66.4	21.5
10.2	68.5	55.6	46.2	60.3	25.4
9.5	70.8	57.2	47.8	59.6	23.7
Tukey's multiple comparisons test	Mean Diff.	95.00% CI of diff.	Below threshold?	Summary	Adjusted P Value
vehicle vs. LPS	-60.34	-65.68 to -54.99	Yes	****	<0.0001	A-B
vehicle vs. E. faecalis	-46.9	-52.25 to -41.56	Yes	****	<0.0001	A-C
vehicle vs. L. johnsonii	-38.14	-43.48 to -32.79	Yes	****	<0.0001	A-D
vehicle vs. E. coli	-52.47	-57.82 to -47.12	Yes	****	<0.0001	A-E
vehicle vs. La	-13.9	-19.25 to -8.557	Yes	****	<0.0001	A-F
LPS vs. E. faecalis	13.43	8.087 to 18.78	Yes	****	<0.0001	B-C
LPS vs. L. johnsonii	22.2	16.85 to 27.55	Yes	****	<0.0001	B-D
LPS vs. E. coli	7.867	2.520 to 13.21	Yes	**	0.0036	B-E
LPS vs. La	46.43	41.09 to 51.78	Yes	****	<0.0001	B-F
E. faecalis vs. L. johnsonii	8.767	3.420 to 14.11	Yes	**	0.0014	C-D
E. faecalis vs. E. coli	-5.567	-10.91 to -0.2203	Yes	*	0.0396	C-E
E. faecalis vs. La	33	27.65 to 38.35	Yes	****	<0.0001	C-F
L. johnsonii vs. E. coli	-14.33	-19.68 to -8.987	Yes	****	<0.0001	D-E
L. johnsonii vs. La	24.23	18.89 to 29.58	Yes	****	<0.0001	D-F
E. coli vs. La	38.57	33.22 to 43.91	Yes	****	<0.0001	E-F
Test details	Mean 1	Mean 2	Mean Diff.	SE of diff.	n1	n2	q	DF
vehicle vs. LPS	9.63	69.97	-60.34	1.592	3	3	53.61	12
vehicle vs. E. faecalis	9.63	56.53	-46.9	1.592	3	3	41.67	12
vehicle vs. L. johnsonii	9.63	47.77	-38.14	1.592	3	3	33.88	12
vehicle vs. E. coli	9.63	62.1	-52.47	1.592	3	3	46.62	12
vehicle vs. La	9.63	23.53	-13.9	1.592	3	3	12.35	12
LPS vs. E. faecalis	69.97	56.53	13.43	1.592	3	3	11.94	12
LPS vs. L. johnsonii	69.97	47.77	22.2	1.592	3	3	19.72	12
LPS vs. E. coli	69.97	62.1	7.867	1.592	3	3	6.99	12
LPS vs. La	69.97	23.53	46.43	1.592	3	3	41.26	12
E. faecalis vs. L. johnsonii	56.53	47.77	8.767	1.592	3	3	7.789	12
E. faecalis vs. E. coli	56.53	62.1	-5.567	1.592	3	3	4.946	12
E. faecalis vs. La	56.53	23.53	33	1.592	3	3	29.32	12
L. johnsonii vs. E. coli	47.77	62.1	-14.33	1.592	3	3	12.74	12
L. johnsonii vs. La	47.77	23.53	24.23	1.592	3	3	21.53	12
E. coli vs. La	62.1	23.53	38.57	1.592	3	3	34.27	12

## Sheet: Figure 3B
Figure 3B: Tumor growth of mice with surgical removal of lymphoid organs or sham surgery receiving ICT
	Sham (n=8)											MLN (n=8)											TDLN (n=9)											Spleen (n=9)
10	0	0	0	0	53.72	93.64	32.68	29.01				67.57	0	0	0	35.55	15.55	30.57	21.45				0	0	0	0	0	0	53.62	38.66	20.9	82.23		0	0	41.53	136.41	48.51	41.53	0	0	0	0	0
14	144.57	155.69	244.92	195.73	116.25	51.16	52.66	73.36				266.72	131.88	191.41	136.07	106.98	66.38	96.26	91.61				82.43	106.76	117.23		93.55	223.73	18.13	101.01	45.3	58.98	94.2		105.97	160.67	83.55	105.97	167.47	186.44	148.37	119.06	140.32
17	378.63	424.07	378.63	489.15	33.06	105.59	59.78	110.66				607.97	465.85	331.75	783.82	333.14	284.59	394.62	503.38				256.78	181.64	356.46		187.96	650.23	211.71	274.8	58.55	120.45		213.53		209.17	340.59	81.62	284.43	330.96	288.02	263.16	283.3
21	736	920.37	904.24	609.55	46.37	260.04	115.12	376.04				1102.9	1116.49	652.38	1592.98	1004.79	560.96	640.58	967.03				979.42	514.36	903.2		583.1	622.24	139.54	815.55	138.94	560.79		798.62		694.93	511.61	223.83	224.65	865.47	549.5	749.96	428.45
	Mean Diff.	95.00% CI of diff.	Below threshold?	Summary	Adjusted P Value	A-?
Sham vs. MLN	-458.8	-836.2 to -81.44	Yes	*	0.0144	B	MLN
Sham vs. TDLN	-88.16	-454.9 to 278.6	No	ns	0.8799	C	TDLN
Sham vs. Spleen	-64.81	-431.5 to 301.9	No	ns	0.946	D	Spleen
Test details	Mean 1	Mean 2	Mean Diff.	SE of diff.	n1	n2	q	DF
Sham vs. MLN	496	954.8	-458.8	152.8	8	8	3.002	30
Sham vs. TDLN	496	584.1	-88.16	148.5	8	9	0.5937	30
Sham vs. Spleen	496	560.8	-64.81	148.5	8	9	0.4365	30

## Sheet: Figure 3C
Figure 3C: Survival of mice with surgical removal of lymphoid organs or sham surgery receiving ICT
	Note: '1' denotes the occurence of death									MLN vs Spleen				MLN vs TDLN				MLN vs Sham				Sham vs Spleen				Sham vs TDLN
Day	MLN	Spleen	TDLN	Sham		Comparison of Survival Curves				Comparison of Survival Curves				Comparison of Survival Curves				Comparison of Survival Curves				Comparison of Survival Curves				Comparison of Survival Curves
21	1
21	1					Log-rank (Mantel-Cox) test (recommended)				Log-rank (Mantel-Cox) test				Log-rank (Mantel-Cox) test				Log-rank (Mantel-Cox) test				Log-rank (Mantel-Cox) test				Log-rank (Mantel-Cox) test
22	1					Chi square	8.6			Chi square	4.25			Chi square	2.802			Chi square	5.02			Chi square	1.685			Chi square	0.5887
23	1					df	3			df	1			df	1			df	1			df	1			df	1
28	1					P value	0.0351			P value	0.0393			P value	0.0942			P value	0.0251			P value	0.1943			P value	0.4429
28	1					P value summary	*			P value summary	*			P value summary	ns			P value summary	*			P value summary	ns			P value summary	ns
28	1					Are the survival curves sig different?	Yes			Are the survival curves sig different?	Yes			Are the survival curves sig different?	No			Are the survival curves sig different?	Yes			Are the survival curves sig different?	No			Are the survival curves sig different?	No
22	1
23		1				Logrank test for trend (recommended)				Gehan-Breslow-Wilcoxon test				Gehan-Breslow-Wilcoxon test				Gehan-Breslow-Wilcoxon test				Gehan-Breslow-Wilcoxon test				Gehan-Breslow-Wilcoxon test
29		1				Chi square	7.044			Chi square	4.639			Chi square	3.041			Chi square	5.481			Chi square	0.7445			Chi square	0.3307
30		1				df	1			df	1			df	1			df	1			df	1			df	1
31		1				P value	0.008			P value	0.0313			P value	0.0812			P value	0.0192			P value	0.3882			P value	0.5652
23		1				P value summary	**			P value summary	*			P value summary	ns			P value summary	*			P value summary	ns			P value summary	ns
25		1				Sig. trend?	Yes			Are the survival curves sig different?	Yes			Are the survival curves sig different?	No			Are the survival curves sig different?	Yes			Are the survival curves sig different?	No			Are the survival curves sig different?	No
27		1
28		1				Gehan-Breslow-Wilcoxon test				Median survival				Median survival				Median survival				Median survival				Median survival
29		1				Chi square	8.69			MLN	22.5			MLN	22.5			MLN	22.5			Spleen	28			TDLN	27
22			1			df	3			Spleen	28			TDLN	27			Sham	28.5			Sham	28.5			Sham	28.5
24			1			P value	0.0337			Ratio (and its reciprocal)	0.8036	1.244		Ratio (and its reciprocal)	0.8333	1.2		Ratio (and its reciprocal)	0.7895	1.267		Ratio (and its reciprocal)	0.9825	1.018		Ratio (and its reciprocal)	0.9474	1.056
27			1			P value summary	*			95% CI of ratio	0.3100 to 2.083	0.4801 to 3.225		95% CI of ratio	0.3215 to 2.160	0.4630 to 3.110		95% CI of ratio	0.2963 to 2.104	0.4754 to 3.375		95% CI of ratio	0.3790 to 2.546	0.3927 to 2.638		95% CI of ratio	0.3655 to 2.455	0.4073 to 2.736
27			1			Are the survival curves sig different?	Yes
27			1							Hazard Ratio (Mantel-Haenszel)	A/B	B/A		Hazard Ratio (Mantel-Haenszel)	A/C	C/A		Hazard Ratio (Mantel-Haenszel)	A/D	D/A		Hazard Ratio (Mantel-Haenszel)	B/D	D/B		Hazard Ratio (Mantel-Haenszel)	C/D	D/C
28			1							Ratio (and its reciprocal)	3.77	0.2653		Ratio (and its reciprocal)	2.892	0.3458		Ratio (and its reciprocal)	4.371	0.2288		Ratio (and its reciprocal)	2.094	0.4775		Ratio (and its reciprocal)	1.524	0.6563
30			1							95% CI of ratio	1.067 to 13.31	0.07512 to 0.9368		95% CI of ratio	0.8340 to 10.03	0.09972 to 1.199		95% CI of ratio	1.203 to 15.89	0.06295 to 0.8313		95% CI of ratio	0.6859 to 6.395	0.1564 to 1.458		95% CI of ratio	0.5196 to 4.467	0.2239 to 1.924
34			1
37			1							Hazard Ratio (logrank)	A/B	B/A		Hazard Ratio (logrank)	A/C	C/A		Hazard Ratio (logrank)	A/D	D/A		Hazard Ratio (logrank)	B/D	D/B		Hazard Ratio (logrank)	C/D	D/C
24				1						Ratio (and its reciprocal)	2.261	0.4423		Ratio (and its reciprocal)	1.93	0.5183		Ratio (and its reciprocal)	2.481	0.4031		Ratio (and its reciprocal)	1.721	0.5812		Ratio (and its reciprocal)	1.391	0.719
25				1						95% CI of ratio	0.7863 to 6.501	0.1538 to 1.272		95% CI of ratio	0.6937 to 5.367	0.1863 to 1.442		95% CI of ratio	0.8401 to 7.327	0.1365 to 1.190		95% CI of ratio	0.6508 to 4.549	0.2198 to 1.537		95% CI of ratio	0.5346 to 3.618	0.2764 to 1.871
26				1
28				1
29				1
34				1
37				1
38				1

[truncated: 47 more sheets: Figure 3D, Figure 3E, Figure 3G, Figure 3H, Figure 3I, Figure 3J, Figure 3K, Figure 3L, Figure 3M, Figure 3N, Figure 4C, Figure 4D, Figure 4E, Figure 4F, Figure 4G, Figure 4H, Figure 5D, Figure 5F, Figure 5G, Figure 5H …]
